# Supplementary material for: Pediatric Acute Poisoning: The Bipolar Evolution of the Poisoning Spectrum from 2019 to 2024 in Southwest China
Source: J Clin Med. 2026 Jul 7;15(13):5309. doi: 10.3390/jcm15135309 (PMC13362904; doi:10.3390/jcm15135309)
Supplement: Supplementary file 1 [file jcm-15-05309-s001.zip]

Archive with 1 entries (1 files):
- jcm-4353721-supplementary.xls
