# Supplementary material for: Pediatric Acute Poisoning: The Bipolar Evolution of the Poisoning Spectrum from 2019 to 2024 in Southwest China
Source: J Clin Med. 2026 Jul 7;15(13):5309. doi: 10.3390/jcm15135309 (PMC13362904; doi:10.3390/jcm15135309)
Supplement: Supplementary file 1 [file jcm-15-05309-s001.zip › jcm-4353721-supplementary.xls]

## Sheet: Yearly distribution of toxic su
the toxic substance	2019	2020	2021	2022	2023	2024
Sedatives, Hypnotics, and Anxiolytics
Oxazepam	1	0	0	0	0	14
Lorazepam	0	6	4	1	11	7
Alprazolam	0	6	6	4	13	9
Estazolam	1	1	1	1	2	3
Bailemian Capsules	0	1	1	0	0	0
Tandospirone	0	2	2	0	3	0
Zolpidem Tartrate	0	0	1	0	0	0
Eszopiclone	0	1	3	1	0	0
Antidepressants
Amitriptyline	0	0	0	0	0	0
Trazodone	0	0	1	0	0	0
Vortioxetine	0	0	1	0	0	0
Venlafaxine	0	1	1	0	0	0
Escitalopram	0	1	2	1	0	6
Sertraline	6	16	26	12	30	14
Fluvoxamine Maleate	0	0	2	1	0	30
Fluoxetine Hydrochloride	2	0	1	0	8	1
Paroxetine	0	0	0	0	4	0
Flupentixol and Melitracen	0	1	0	0	0	0
Antipsychotics
Risperidone	0	1		1		6
Aripiprazole	1	1	1	4	2	3
Quetiapine	0	5	3	5	4	12
Tiapride	1	0	0		1
Clozapine	0	1	1	1
Olanzapine	2	3	3	2	3	10
Mood Stabilizers
Magnesium Valproate	0	1	1	1	0	0
Lithium Carbonate Sustained-release Tablets：碳酸锂缓释片	0	0	0	1	4	5
Rodenticide	2	2	5	4	3	5
Herbicides	5	5	3	3	4	4
Insecticides	5	8	10	1	11	6
NSAIDs	2	1	2	4	4	22
